# Supplementary material for: Application of artificial neural network and support vector regression in predicting mass of ber fruits (Ziziphus mauritiana Lamk.) based on fruit axial dimensions
Source: PLoS One. 2021 Jan 7;16(1):e0245228. doi: 10.1371/journal.pone.0245228 (PMC7790383; doi:10.1371/journal.pone.0245228)
Supplement: S1 Data — (XLSX) [file pone.0245228.s001.xlsx]

## Sheet: train
	inst#	actual	predicted MLR	error		inst#	actual	predicted ANN	error		inst#	actual	predicted SVR	error
	1	7.06	6.85092	-0.209078		1	7.06	7.021	-0.039		1	7.06	6.755	-0.305
	2	7.06	6.85092	-0.209078		2	7.06	7.021	-0.039		2	7.06	6.755	-0.305
	3	7.06	6.85092	-0.209078		3	7.06	7.021	-0.039		3	7.06	6.755	-0.305
	4	7.02	6.88731	-0.132695		4	7.02	6.919	-0.101		4	7.02	6.788	-0.232
	5	19.11	18.3376	-0.772415		5	19.11	19.208	0.098		5	19.11	18.274	-0.836
	6	19.07	18.6566	-0.413371		6	19.07	18.809	-0.261		6	19.07	18.624	-0.446
	7	19.07	18.6566	-0.413371		7	19.07	18.809	-0.261		7	19.07	18.624	-0.446
	8	19.07	18.6566	-0.413371		8	19.07	18.809	-0.261		8	19.07	18.624	-0.446
	9	19.07	18.6566	-0.413371		9	19.07	18.809	-0.261		9	19.07	18.624	-0.446
	10	41.12	19.4634	-21.6566		10	41.12	38.797	-2.323		10	41.12	38.647	-2.473
	11	41.12	19.4634	-21.6566		11	41.12	38.797	-2.323		11	41.12	38.647	-2.473
	12	41.12	19.4634	-21.6566		12	41.12	38.797	-2.323		12	41.12	38.647	-2.473
	13	41.12	19.4634	-21.6566		13	41.12	38.797	-2.323		13	41.12	38.647	-2.473
	14	41.12	19.4634	-21.6566		14	41.12	38.797	-2.323		14	41.12	38.647	-2.473
	15	40.7	19.3672	-21.3328		15	40.7	40.505	-0.195		15	40.7	38.561	-2.139
	16	40.7	19.3672	-21.3328		16	40.7	40.505	-0.195		16	40.7	38.561	-2.139
	17	40.7	19.3672	-21.3328		17	40.7	40.505	-0.195		17	40.7	38.561	-2.139
	18	40.7	19.3672	-21.3328		18	40.7	40.505	-0.195		18	40.7	38.561	-2.139
	19	40.7	19.3672	-21.3328		19	40.7	40.505	-0.195		19	40.7	38.561	-2.139
	20	40.63	19.7578	-20.8722		20	40.63	39.847	-0.783		20	40.63	38.975	-1.655
	21	40.63	19.7578	-20.8722		21	40.63	39.847	-0.783		21	40.63	38.975	-1.655
	22	40.63	19.7578	-20.8722		22	40.63	39.847	-0.783		22	40.63	38.975	-1.655
	23	40.63	19.7578	-20.8722		23	40.63	39.847	-0.783		23	40.63	38.975	-1.655
	24	40.63	19.7578	-20.8722		24	40.63	39.847	-0.783		24	40.63	38.975	-1.655
	25	40.53	19.2463	-21.2837		25	40.53	39.179	-1.351		25	40.53	38.423	-2.107
	26	40.53	19.2463	-21.2837		26	40.53	39.179	-1.351		26	40.53	38.423	-2.107
	27	40.53	19.2463	-21.2837		27	40.53	39.179	-1.351		27	40.53	38.423	-2.107
	28	40.53	19.2463	-21.2837		28	40.53	39.179	-1.351		28	40.53	38.423	-2.107
	29	40.53	19.2463	-21.2837		29	40.53	39.179	-1.351		29	40.53	38.423	-2.107
	30	40.28	19.8146	-20.4654		30	40.28	39.62	-0.66		30	40.28	39.045	-1.235
	31	40.28	19.8146	-20.4654		31	40.28	39.62	-0.66		31	40.28	39.045	-1.235
	32	40.28	19.8146	-20.4654		32	40.28	39.62	-0.66		32	40.28	39.045	-1.235
	33	40.28	19.8146	-20.4654		33	40.28	39.62	-0.66		33	40.28	39.045	-1.235
	34	40.28	19.8146	-20.4654		34	40.28	39.62	-0.66		34	40.28	39.045	-1.235
	35	39.57	19.0475	-20.5225		35	39.57	39.349	-0.221		35	39.57	38.217	-1.353
	36	39.57	19.0475	-20.5225		36	39.57	39.349	-0.221		36	39.57	38.217	-1.353
	37	39.57	19.0475	-20.5225		37	39.57	39.349	-0.221		37	39.57	38.217	-1.353
	38	39.57	19.0475	-20.5225		38	39.57	39.349	-0.221		38	39.57	38.217	-1.353
	39	39.57	19.0475	-20.5225		39	39.57	39.349	-0.221		39	39.57	38.217	-1.353
	40	39.52	19.0642	-20.4558		40	39.52	38.655	-0.865		40	39.52	38.213	-1.307
	41	39.52	19.0642	-20.4558		41	39.52	38.655	-0.865		41	39.52	38.213	-1.307
	42	39.52	19.0642	-20.4558		42	39.52	38.655	-0.865		42	39.52	38.213	-1.307
	43	39.52	19.0642	-20.4558		43	39.52	38.655	-0.865		43	39.52	38.213	-1.307
	44	39.52	19.0642	-20.4558		44	39.52	38.655	-0.865		44	39.52	38.213	-1.307
	45	39.22	19.3243	-19.8957		45	39.22	39.66	0.44		45	39.22	38.497	-0.723
	46	39.22	19.3243	-19.8957		46	39.22	39.66	0.44		46	39.22	38.497	-0.723
	47	39.22	19.3243	-19.8957		47	39.22	39.66	0.44		47	39.22	38.497	-0.723
	48	39.22	19.3243	-19.8957		48	39.22	39.66	0.44		48	39.22	38.497	-0.723
	49	39.22	19.3243	-19.8957		49	39.22	39.66	0.44		49	39.22	38.497	-0.723
	50	39.19	19.5077	-19.6823		50	39.19	38.353	-0.837		50	39.19	38.687	-0.503
	51	39.19	19.5077	-19.6823		51	39.19	38.353	-0.837		51	39.19	38.687	-0.503
	52	39.19	19.5077	-19.6823		52	39.19	38.353	-0.837		52	39.19	38.687	-0.503
	53	39.19	19.5077	-19.6823		53	39.19	38.353	-0.837		53	39.19	38.687	-0.503
	54	39.19	19.5077	-19.6823		54	39.19	38.353	-0.837		54	39.19	38.687	-0.503
	55	38.92	19.4344	-19.4856		55	38.92	39.177	0.257		55	38.92	38.639	-0.281
	56	38.92	19.4344	-19.4856		56	38.92	39.177	0.257		56	38.92	38.639	-0.281
	57	38.92	19.4344	-19.4856		57	38.92	39.177	0.257		57	38.92	38.639	-0.281
	58	38.92	19.4344	-19.4856		58	38.92	39.177	0.257		58	38.92	38.639	-0.281
	59	38.92	19.4344	-19.4856		59	38.92	39.177	0.257		59	38.92	38.639	-0.281
	60	38.92	19.4344	-19.4856		60	38.92	39.177	0.257		60	38.92	38.639	-0.281
	61	38.92	19.4344	-19.4856		61	38.92	39.177	0.257		61	38.92	38.639	-0.281
	62	38.92	19.4344	-19.4856		62	38.92	39.177	0.257		62	38.92	38.639	-0.281
	63	38.92	19.4344	-19.4856		63	38.92	39.177	0.257		63	38.92	38.639	-0.281
	64	38.92	19.4344	-19.4856		64	38.92	39.177	0.257		64	38.92	38.639	-0.281
	65	38.71	19.7387	-18.9713		65	38.71	39.469	0.759		65	38.71	38.943	0.233
	66	38.71	19.7387	-18.9713		66	38.71	39.469	0.759		66	38.71	38.943	0.233
	67	38.71	19.7387	-18.9713		67	38.71	39.469	0.759		67	38.71	38.943	0.233
	68	38.71	19.7387	-18.9713		68	38.71	39.469	0.759		68	38.71	38.943	0.233
	69	38.71	19.7387	-18.9713		69	38.71	39.469	0.759		69	38.71	38.943	0.233
	70	38.71	19.7387	-18.9713		70	38.71	39.469	0.759		70	38.71	38.943	0.233
	71	38.71	19.7387	-18.9713		71	38.71	39.469	0.759		71	38.71	38.943	0.233
	72	38.71	19.7387	-18.9713		72	38.71	39.469	0.759		72	38.71	38.943	0.233
	73	38.71	19.7387	-18.9713		73	38.71	39.469	0.759		73	38.71	38.943	0.233
	74	38.71	19.7387	-18.9713		74	38.71	39.469	0.759		74	38.71	38.943	0.233
	75	38.71	19.0419	-19.6681		75	38.71	38.247	-0.463		75	38.71	38.186	-0.524
	76	38.71	19.0419	-19.6681		76	38.71	38.247	-0.463		76	38.71	38.186	-0.524
	77	38.71	19.0419	-19.6681		77	38.71	38.247	-0.463		77	38.71	38.186	-0.524
	78	38.71	19.0419	-19.6681		78	38.71	38.247	-0.463		78	38.71	38.186	-0.524
	79	38.71	19.0419	-19.6681		79	38.71	38.247	-0.463		79	38.71	38.186	-0.524
	80	38.63	19.6241	-19.0059		80	38.63	39.709	1.079		80	38.63	38.832	0.202
	81	38.63	19.6241	-19.0059		81	38.63	39.709	1.079		81	38.63	38.832	0.202
	82	38.63	19.6241	-19.0059		82	38.63	39.709	1.079		82	38.63	38.832	0.202
	83	38.63	19.6241	-19.0059		83	38.63	39.709	1.079		83	38.63	38.832	0.202
	84	38.63	19.6241	-19.0059		84	38.63	39.709	1.079		84	38.63	38.832	0.202
	85	38.63	19.6241	-19.0059		85	38.63	39.709	1.079		85	38.63	38.832	0.202
	86	38.63	19.6241	-19.0059		86	38.63	39.709	1.079		86	38.63	38.832	0.202
	87	38.63	19.6241	-19.0059		87	38.63	39.709	1.079		87	38.63	38.832	0.202
	88	38.63	19.6241	-19.0059		88	38.63	39.709	1.079		88	38.63	38.832	0.202
	89	38.63	19.6241	-19.0059		89	38.63	39.709	1.079		89	38.63	38.832	0.202
	90	38.43	19.2568	-19.1732		90	38.43	38.851	0.421		90	38.43	38.43	0
	91	38.43	19.2568	-19.1732		91	38.43	38.851	0.421		91	38.43	38.43	0
	92	38.43	19.2568	-19.1732		92	38.43	38.851	0.421		92	38.43	38.43	0
	93	38.43	19.2568	-19.1732		93	38.43	38.851	0.421		93	38.43	38.43	0
	94	38.43	19.2568	-19.1732		94	38.43	38.851	0.421		94	38.43	38.43	0
	95	38.43	19.2568	-19.1732		95	38.43	38.851	0.421		95	38.43	38.43	0
	96	38.43	19.2568	-19.1732		96	38.43	38.851	0.421		96	38.43	38.43	0
	97	38.43	19.2568	-19.1732		97	38.43	38.851	0.421		97	38.43	38.43	0
	98	38.43	19.2568	-19.1732		98	38.43	38.851	0.421		98	38.43	38.43	0
	99	38.43	19.2568	-19.1732		99	38.43	38.851	0.421		99	38.43	38.43	0
	100	38.3	19.369	-18.931		100	38.3	39.062	0.762		100	38.3	38.534	0.234
	101	38.3	19.369	-18.931		101	38.3	39.062	0.762		101	38.3	38.534	0.234
	102	38.3	19.369	-18.931		102	38.3	39.062	0.762		102	38.3	38.534	0.234
	103	38.3	19.369	-18.931		103	38.3	39.062	0.762		103	38.3	38.534	0.234
	104	38.3	19.369	-18.931		104	38.3	39.062	0.762		104	38.3	38.534	0.234
	105	36.99	19.3371	-17.6529		105	36.99	38.159	1.169		105	36.99	38.507	1.517
	106	36.99	19.3371	-17.6529		106	36.99	38.159	1.169		106	36.99	38.507	1.517
	107	36.99	19.3371	-17.6529		107	36.99	38.159	1.169		107	36.99	38.507	1.517
	108	36.99	19.3371	-17.6529		108	36.99	38.159	1.169		108	36.99	38.507	1.517
	109	36.99	19.3371	-17.6529		109	36.99	38.159	1.169		109	36.99	38.507	1.517
	110	36.99	19.3371	-17.6529		110	36.99	38.159	1.169		110	36.99	38.507	1.517
	111	36.99	19.3371	-17.6529		111	36.99	38.159	1.169		111	36.99	38.507	1.517
	112	36.99	19.3371	-17.6529		112	36.99	38.159	1.169		112	36.99	38.507	1.517
	113	36.92	19.1867	-17.7333		113	36.92	38.872	1.952		113	36.92	38.351	1.431
	114	36.92	19.1867	-17.7333		114	36.92	38.872	1.952		114	36.92	38.351	1.431
	115	36.92	19.1867	-17.7333		115	36.92	38.872	1.952		115	36.92	38.351	1.431
	116	36.92	19.1867	-17.7333		116	36.92	38.872	1.952		116	36.92	38.351	1.431
	117	36.92	19.1867	-17.7333		117	36.92	38.872	1.952		117	36.92	38.351	1.431
	118	33.74	19.4537	-14.2863		118	33.74	39.004	5.264		118	33.74	38.65	4.91
	119	33.74	19.4537	-14.2863		119	33.74	39.004	5.264		119	33.74	38.65	4.91
	120	33.74	19.4537	-14.2863		120	33.74	39.004	5.264		120	33.74	38.65	4.91
	121	33.74	19.4537	-14.2863		121	33.74	39.004	5.264		121	33.74	38.65	4.91
	122	33.74	19.4537	-14.2863		122	33.74	39.004	5.264		122	33.74	38.65	4.91
	123	19.11	18.3376	-0.772415		123	19.11	19.208	0.098		123	19.11	18.274	-0.836
	124	19.11	18.3376	-0.772415		124	19.11	19.208	0.098		124	19.11	18.274	-0.836
	125	19.11	18.3376	-0.772415		125	19.11	19.208	0.098		125	19.11	18.274	-0.836
	126	19.11	18.3376	-0.772415		126	19.11	19.208	0.098		126	19.11	18.274	-0.836
	127	19.07	18.6566	-0.413371		127	19.07	18.809	-0.261		127	19.07	18.624	-0.446
	128	19.07	18.787	-0.283004		128	19.07	18.86	-0.21		128	19.07	18.781	-0.289
	129	19.07	18.787	-0.283004		129	19.07	18.86	-0.21		129	19.07	18.781	-0.289
	130	19.07	18.787	-0.283004		130	19.07	18.86	-0.21		130	19.07	18.781	-0.289
	131	19.07	18.787	-0.283004		131	19.07	18.86	-0.21		131	19.07	18.781	-0.289
	132	19.07	18.787	-0.283004		132	19.07	18.86	-0.21		132	19.07	18.781	-0.289
	133	18.93	18.9365	0.006543		133	18.93	18.935	0.005		133	18.93	18.961	0.031
	134	18.93	18.9365	0.006543		134	18.93	18.935	0.005		134	18.93	18.961	0.031
	135	18.93	18.9365	0.006543		135	18.93	18.935	0.005		135	18.93	18.961	0.031
	136	18.93	18.9365	0.006543		136	18.93	18.935	0.005		136	18.93	18.961	0.031
	137	18.93	18.9365	0.006543		137	18.93	18.935	0.005		137	18.93	18.961	0.031
	138	18.91	19.0448	0.134756		138	18.91	18.867	-0.043		138	18.91	19.085	0.175
	139	18.91	19.0448	0.134756		139	18.91	18.867	-0.043		139	18.91	19.085	0.175
	140	18.91	19.0448	0.134756		140	18.91	18.867	-0.043		140	18.91	19.085	0.175
	141	18.91	19.0448	0.134756		141	18.91	18.867	-0.043		141	18.91	19.085	0.175
	142	18.88	18.4384	-0.441636		142	18.88	19.136	0.256		142	18.88	18.387	-0.493
	143	18.88	18.4384	-0.441636		143	18.88	19.136	0.256		143	18.88	18.387	-0.493
	144	18.88	18.4384	-0.441636		144	18.88	19.136	0.256		144	18.88	18.387	-0.493
	145	18.86	18.958	0.098018		145	18.86	18.738	-0.122		145	18.86	18.971	0.111
	146	18.85	18.8919	0.041925		146	18.85	19.07	0.22		146	18.85	18.915	0.065
	147	18.85	18.8919	0.041925		147	18.85	19.07	0.22		147	18.85	18.915	0.065
	148	18.85	18.8919	0.041925		148	18.85	19.07	0.22		148	18.85	18.915	0.065
	149	18.85	18.8919	0.041925		149	18.85	19.07	0.22		149	18.85	18.915	0.065
	150	18.85	18.8919	0.041925		150	18.85	19.07	0.22		150	18.85	18.915	0.065
	151	18.85	17.9141	-0.935934		151	18.85	19.419	0.569		151	18.85	17.793	-1.057
	152	18.85	17.9141	-0.935934		152	18.85	19.419	0.569		152	18.85	17.793	-1.057
	153	18.85	17.9141	-0.935934		153	18.85	19.419	0.569		153	18.85	17.793	-1.057
	154	18.85	17.9141	-0.935934		154	18.85	19.419	0.569		154	18.85	17.793	-1.057
	155	18.85	17.9141	-0.935934		155	18.85	19.419	0.569		155	18.85	17.793	-1.057
	156	18.81	18.5726	-0.237394		156	18.81	19.165	0.355		156	18.81	18.548	-0.262
	157	18.81	18.5726	-0.237394		157	18.81	19.165	0.355		157	18.81	18.548	-0.262
	158	18.81	18.5726	-0.237394		158	18.81	19.165	0.355		158	18.81	18.548	-0.262
	159	18.81	18.5726	-0.237394		159	18.81	19.165	0.355		159	18.81	18.548	-0.262
	160	18.8	18.7125	-0.087498		160	18.8	18.907	0.107		160	18.8	18.696	-0.104
	161	18.8	18.7125	-0.087498		161	18.8	18.907	0.107		161	18.8	18.696	-0.104
	162	18.8	18.7125	-0.087498		162	18.8	18.907	0.107		162	18.8	18.696	-0.104
	163	18.8	18.7125	-0.087498		163	18.8	18.907	0.107		163	18.8	18.696	-0.104
	164	18.8	18.7125	-0.087498		164	18.8	18.907	0.107		164	18.8	18.696	-0.104
	165	18.8	18.9175	0.11754		165	18.8	18.754	-0.046		165	18.8	18.925	0.125
	166	18.8	18.9175	0.11754		166	18.8	18.754	-0.046		166	18.8	18.925	0.125
	167	18.8	18.9175	0.11754		167	18.8	18.754	-0.046		167	18.8	18.925	0.125
	168	18.8	18.9175	0.11754		168	18.8	18.754	-0.046		168	18.8	18.925	0.125
	169	18.8	18.9175	0.11754		169	18.8	18.754	-0.046		169	18.8	18.925	0.125
	170	18.79	18.5996	-0.19041		170	18.79	19.035	0.245		170	18.79	18.571	-0.219
	171	18.79	18.5996	-0.19041		171	18.79	19.035	0.245		171	18.79	18.571	-0.219
	172	18.79	18.5996	-0.19041		172	18.79	19.035	0.245		172	18.79	18.571	-0.219
	173	18.79	18.5996	-0.19041		173	18.79	19.035	0.245		173	18.79	18.571	-0.219
	174	18.79	18.5996	-0.19041		174	18.79	19.035	0.245		174	18.79	18.571	-0.219
	175	18.78	19.1667	0.386658		175	18.78	18.656	-0.124		175	18.78	19.212	0.432
	176	18.78	19.1667	0.386658		176	18.78	18.656	-0.124		176	18.78	19.212	0.432
	177	18.78	19.1667	0.386658		177	18.78	18.656	-0.124		177	18.78	19.212	0.432
	178	18.78	19.1667	0.386658		178	18.78	18.656	-0.124		178	18.78	19.212	0.432
	179	18.78	19.1667	0.386658		179	18.78	18.656	-0.124		179	18.78	19.212	0.432
	180	18.77	18.5054	-0.264622		180	18.77	19.049	0.279		180	18.77	18.462	-0.308
	181	18.77	18.5054	-0.264622		181	18.77	19.049	0.279		181	18.77	18.462	-0.308
	182	18.77	18.5054	-0.264622		182	18.77	19.049	0.279		182	18.77	18.462	-0.308
	183	18.77	18.5054	-0.264622		183	18.77	19.049	0.279		183	18.77	18.462	-0.308
	184	18.77	18.5054	-0.264622		184	18.77	19.049	0.279		184	18.77	18.462	-0.308
	185	18.76	18.4866	-0.27343		185	18.76	19.087	0.327		185	18.76	18.443	-0.317
	186	18.7	18.82	0.120002		186	18.7	18.953	0.253		186	18.7	18.827	0.127
	187	18.7	18.82	0.120002		187	18.7	18.953	0.253		187	18.7	18.827	0.127
	188	18.7	18.82	0.120002		188	18.7	18.953	0.253		188	18.7	18.827	0.127
	189	18.69	18.5406	-0.149408		189	18.69	18.876	0.186		189	18.69	18.491	-0.199
	190	18.69	18.5406	-0.149408		190	18.69	18.876	0.186		190	18.69	18.491	-0.199
	191	18.69	18.5406	-0.149408		191	18.69	18.876	0.186		191	18.69	18.491	-0.199
	192	18.69	18.5406	-0.149408		192	18.69	18.876	0.186		192	18.69	18.491	-0.199
	193	18.69	18.5406	-0.149408		193	18.69	18.876	0.186		193	18.69	18.491	-0.199
	194	18.66	18.6378	-0.022219		194	18.66	18.833	0.173		194	18.66	18.603	-0.057
	195	18.66	18.6378	-0.022219		195	18.66	18.833	0.173		195	18.66	18.603	-0.057
	196	18.66	18.6378	-0.022219		196	18.66	18.833	0.173		196	18.66	18.603	-0.057
	197	18.66	18.6378	-0.022219		197	18.66	18.833	0.173		197	18.66	18.603	-0.057
	198	18.66	18.6378	-0.022219		198	18.66	18.833	0.173		198	18.66	18.603	-0.057
	199	18.59	18.9471	0.357145		199	18.59	18.777	0.187		199	18.59	18.962	0.372
	200	18.59	18.9471	0.357145		200	18.59	18.777	0.187		200	18.59	18.962	0.372
	201	18.59	18.9471	0.357145		201	18.59	18.777	0.187		201	18.59	18.962	0.372
	202	18.59	18.9471	0.357145		202	18.59	18.777	0.187		202	18.59	18.962	0.372
	203	18.59	18.9471	0.357145		203	18.59	18.777	0.187		203	18.59	18.962	0.372
	204	18.58	18.8477	0.267706		204	18.58	18.812	0.232		204	18.58	18.849	0.269
	205	18.58	18.8477	0.267706		205	18.58	18.812	0.232		205	18.58	18.849	0.269
	206	18.58	18.8477	0.267706		206	18.58	18.812	0.232		206	18.58	18.849	0.269
	207	18.58	18.8477	0.267706		207	18.58	18.812	0.232		207	18.58	18.849	0.269
	208	18.58	18.8477	0.267706		208	18.58	18.812	0.232		208	18.58	18.849	0.269
	209	18.55	18.7394	0.189389		209	18.55	18.747	0.197		209	18.55	18.717	0.167
	210	18.55	18.7394	0.189389		210	18.55	18.747	0.197		210	18.55	18.717	0.167
	211	18.55	18.7394	0.189389		211	18.55	18.747	0.197		211	18.55	18.717	0.167
	212	18.55	18.7394	0.189389		212	18.55	18.747	0.197		212	18.55	18.717	0.167
	213	18.55	18.7394	0.189389		213	18.55	18.747	0.197		213	18.55	18.717	0.167
	214	18.49	18.6715	0.181466		214	18.49	18.936	0.446		214	18.49	18.651	0.161
	215	18.49	18.6715	0.181466		215	18.49	18.936	0.446		215	18.49	18.651	0.161
	216	18.49	18.6715	0.181466		216	18.49	18.936	0.446		216	18.49	18.651	0.161
	217	18.49	18.6715	0.181466		217	18.49	18.936	0.446		217	18.49	18.651	0.161
	218	18.49	18.6715	0.181466		218	18.49	18.936	0.446		218	18.49	18.651	0.161
	219	18.49	18.9353	0.445304		219	18.49	18.835	0.345		219	18.49	18.953	0.463
	220	18.49	18.9353	0.445304		220	18.49	18.835	0.345		220	18.49	18.953	0.463
	221	18.49	18.9353	0.445304		221	18.49	18.835	0.345		221	18.49	18.953	0.463
	222	18.49	18.9353	0.445304		222	18.49	18.835	0.345		222	18.49	18.953	0.463
	223	18.49	18.9353	0.445304		223	18.49	18.835	0.345		223	18.49	18.953	0.463
	224	18.45	19.0614	0.611428		224	18.45	18.794	0.344		224	18.45	19.096	0.646
	225	18.45	19.0614	0.611428		225	18.45	18.794	0.344		225	18.45	19.096	0.646
	226	18.45	19.0614	0.611428		226	18.45	18.794	0.344		226	18.45	19.096	0.646
	227	17.88	16.8158	-1.06423		227	17.88	16.855	-1.025		227	17.88	16.799	-1.081
	228	17.88	16.8158	-1.06423		228	17.88	16.855	-1.025		228	17.88	16.799	-1.081
	229	17.88	16.8158	-1.06423		229	17.88	16.855	-1.025		229	17.88	16.799	-1.081
	230	17.88	16.8158	-1.06423		230	17.88	16.855	-1.025		230	17.88	16.799	-1.081
	231	17.88	16.8158	-1.06423		231	17.88	16.855	-1.025		231	17.88	16.799	-1.081
	232	17.76	16.4475	-1.31248		232	17.76	17.16	-0.6		232	17.76	16.404	-1.356
	233	17.76	16.4475	-1.31248		233	17.76	17.16	-0.6		233	17.76	16.404	-1.356
	234	17.76	16.4475	-1.31248		234	17.76	17.16	-0.6		234	17.76	16.404	-1.356
	235	17.76	16.4475	-1.31248		235	17.76	17.16	-0.6		235	17.76	16.404	-1.356
	236	17.76	16.4475	-1.31248		236	17.76	17.16	-0.6		236	17.76	16.404	-1.356
	237	17.63	16.3431	-1.28687		237	17.63	17.514	-0.116		237	17.63	16.311	-1.319
	238	17.63	16.3431	-1.28687		238	17.63	17.514	-0.116		238	17.63	16.311	-1.319
	239	17.63	16.3431	-1.28687		239	17.63	17.514	-0.116		239	17.63	16.311	-1.319
	240	17.63	16.3431	-1.28687		240	17.63	17.514	-0.116		240	17.63	16.311	-1.319
	241	17.63	16.3431	-1.28687		241	17.63	17.514	-0.116		241	17.63	16.311	-1.319
	242	17.63	16.6225	-1.00746		242	17.63	17.239	-0.391		242	17.63	16.599	-1.031
	243	17.63	16.6225	-1.00746		243	17.63	17.239	-0.391		243	17.63	16.599	-1.031
	244	17.63	16.6225	-1.00746		244	17.63	17.239	-0.391		244	17.63	16.599	-1.031
	245	17.63	16.6225	-1.00746		245	17.63	17.239	-0.391		245	17.63	16.599	-1.031
	246	17.63	16.6225	-1.00746		246	17.63	17.239	-0.391		246	17.63	16.599	-1.031
	247	17.58	17.0283	-0.551686		247	17.58	16.561	-1.019		247	17.58	17.013	-0.567
	248	17.58	17.0283	-0.551686		248	17.58	16.561	-1.019		248	17.58	17.013	-0.567
	249	17.58	17.0283	-0.551686		249	17.58	16.561	-1.019		249	17.58	17.013	-0.567
	250	17.58	17.0283	-0.551686		250	17.58	16.561	-1.019		250	17.58	17.013	-0.567
	251	17.58	17.0283	-0.551686		251	17.58	16.561	-1.019		251	17.58	17.013	-0.567
	252	17.27	16.6444	-0.625561		252	17.27	16.967	-0.303		252	17.27	16.605	-0.665
	253	17.27	16.6444	-0.625561		253	17.27	16.967	-0.303		253	17.27	16.605	-0.665
	254	17.27	16.6444	-0.625561		254	17.27	16.967	-0.303		254	17.27	16.605	-0.665
	255	17.27	16.6444	-0.625561		255	17.27	16.967	-0.303		255	17.27	16.605	-0.665
	256	17.27	16.6444	-0.625561		256	17.27	16.967	-0.303		256	17.27	16.605	-0.665
	257	17.27	16.6956	-0.574398		257	17.27	16.803	-0.467		257	17.27	16.665	-0.605
	258	17.27	16.6956	-0.574398		258	17.27	16.803	-0.467		258	17.27	16.665	-0.605
	259	17.27	16.6956	-0.574398		259	17.27	16.803	-0.467		259	17.27	16.665	-0.605
	260	17.27	16.6956	-0.574398		260	17.27	16.803	-0.467		260	17.27	16.665	-0.605
	261	17.27	16.6956	-0.574398		261	17.27	16.803	-0.467		261	17.27	16.665	-0.605
	262	17.2	17.2545	0.054494		262	17.2	16.176	-1.024		262	17.2	17.256	0.056
	263	17.2	17.2545	0.054494		263	17.2	16.176	-1.024		263	17.2	17.256	0.056
	264	17.2	17.2545	0.054494		264	17.2	16.176	-1.024		264	17.2	17.256	0.056
	265	17.2	17.2545	0.054494		265	17.2	16.176	-1.024		265	17.2	17.256	0.056
	266	17.2	17.2545	0.054494		266	17.2	16.176	-1.024		266	17.2	17.256	0.056
	267	17.15	16.8644	-0.285557		267	17.15	16.766	-0.384		267	17.15	16.858	-0.292
	268	17.15	16.8644	-0.285557		268	17.15	16.766	-0.384		268	17.15	16.858	-0.292
	269	17.15	16.8644	-0.285557		269	17.15	16.766	-0.384		269	17.15	16.858	-0.292
	270	17.15	16.8644	-0.285557		270	17.15	16.766	-0.384		270	17.15	16.858	-0.292
	271	17.15	16.8644	-0.285557		271	17.15	16.766	-0.384		271	17.15	16.858	-0.292
	272	17.05	16.9576	-0.092368		272	17.05	16.706	-0.344		272	17.05	16.96	-0.09
	273	17.05	16.9576	-0.092368		273	17.05	16.706	-0.344		273	17.05	16.96	-0.09
	274	17.05	16.9576	-0.092368		274	17.05	16.706	-0.344		274	17.05	16.96	-0.09
	275	17.05	16.9576	-0.092368		275	17.05	16.706	-0.344		275	17.05	16.96	-0.09
	276	17.05	16.9576	-0.092368		276	17.05	16.706	-0.344		276	17.05	16.96	-0.09
	277	17.03	16.5178	-0.512151		277	17.03	17.255	0.225		277	17.03	16.49	-0.54
	278	17.03	16.5178	-0.512151		278	17.03	17.255	0.225		278	17.03	16.49	-0.54
	279	17.03	16.5178	-0.512151		279	17.03	17.255	0.225		279	17.03	16.49	-0.54
	280	17.03	16.5178	-0.512151		280	17.03	17.255	0.225		280	17.03	16.49	-0.54
	281	17.03	16.5178	-0.512151		281	17.03	17.255	0.225		281	17.03	16.49	-0.54
	282	16.89	16.7179	-0.172065		282	16.89	16.914	0.024		282	16.89	16.689	-0.201
	283	16.89	16.7179	-0.172065		283	16.89	16.914	0.024		283	16.89	16.689	-0.201
	284	16.89	16.7179	-0.172065		284	16.89	16.914	0.024		284	16.89	16.689	-0.201
	285	16.89	16.7179	-0.172065		285	16.89	16.914	0.024		285	16.89	16.689	-0.201
	286	16.89	16.7179	-0.172065		286	16.89	16.914	0.024		286	16.89	16.689	-0.201
	287	16.88	16.6003	-0.279724		287	16.88	16.961	0.081		287	16.88	16.556	-0.324
	288	16.88	16.6003	-0.279724		288	16.88	16.961	0.081		288	16.88	16.556	-0.324
	289	16.88	16.6003	-0.279724		289	16.88	16.961	0.081		289	16.88	16.556	-0.324
	290	16.88	16.6003	-0.279724		290	16.88	16.961	0.081		290	16.88	16.556	-0.324
	291	16.88	16.6003	-0.279724		291	16.88	16.961	0.081		291	16.88	16.556	-0.324
	292	16.86	16.5945	-0.265481		292	16.86	16.934	0.074		292	16.86	16.549	-0.311
	293	16.86	16.5945	-0.265481		293	16.86	16.934	0.074		293	16.86	16.549	-0.311
	294	16.86	16.5945	-0.265481		294	16.86	16.934	0.074		294	16.86	16.549	-0.311
	295	16.56	16.9219	0.361934		295	16.56	16.763	0.203		295	16.56	16.921	0.361
	296	16.56	16.9219	0.361934		296	16.56	16.763	0.203		296	16.56	16.921	0.361
	297	16.56	16.9219	0.361934		297	16.56	16.763	0.203		297	16.56	16.921	0.361
	298	16.56	16.9219	0.361934		298	16.56	16.763	0.203		298	16.56	16.921	0.361
	299	16.56	16.9219	0.361934		299	16.56	16.763	0.203		299	16.56	16.921	0.361
	300	16.52	17.1261	0.606058		300	16.52	16.258	-0.262		300	16.52	17.122	0.602
	301	16.52	17.1261	0.606058		301	16.52	16.258	-0.262		301	16.52	17.122	0.602
	302	16.52	17.1261	0.606058		302	16.52	16.258	-0.262		302	16.52	17.122	0.602
	303	16.52	17.1261	0.606058		303	16.52	16.258	-0.262		303	16.52	17.122	0.602
	304	16.52	17.1261	0.606058		304	16.52	16.258	-0.262		304	16.52	17.122	0.602
	305	16.45	17	0.549997		305	16.45	16.758	0.308		305	16.45	17.004	0.554
	306	16.45	17	0.549997		306	16.45	16.758	0.308		306	16.45	17.004	0.554
	307	16.45	17	0.549997		307	16.45	16.758	0.308		307	16.45	17.004	0.554
	308	16.45	17	0.549997		308	16.45	16.758	0.308		308	16.45	17.004	0.554
	309	16.45	17	0.549997		309	16.45	16.758	0.308		309	16.45	17.004	0.554
	310	16.38	17.0904	0.710407		310	16.38	16.642	0.262		310	16.38	17.113	0.733
	311	16.38	17.0904	0.710407		311	16.38	16.642	0.262		311	16.38	17.113	0.733
	312	16.38	17.0904	0.710407		312	16.38	16.642	0.262		312	16.38	17.113	0.733
	313	16.38	17.0904	0.710407		313	16.38	16.642	0.262		313	16.38	17.113	0.733
	314	16.38	17.0904	0.710407		314	16.38	16.642	0.262		314	16.38	17.113	0.733
	315	16.34	17.1796	0.839607		315	16.34	16.597	0.257		315	16.34	17.209	0.869
	316	16.34	17.1796	0.839607		316	16.34	16.597	0.257		316	16.34	17.209	0.869
	317	16.34	17.1796	0.839607		317	16.34	16.597	0.257		317	16.34	17.209	0.869
	318	16.34	17.1796	0.839607		318	16.34	16.597	0.257		318	16.34	17.209	0.869
	319	16.34	17.1796	0.839607		319	16.34	16.597	0.257		319	16.34	17.209	0.869
	320	16.22	17.2533	1.03333		320	16.22	16.292	0.072		320	16.22	17.277	1.057
	321	16.22	17.2533	1.03333		321	16.22	16.292	0.072		321	16.22	17.277	1.057
	322	16.22	17.2533	1.03333		322	16.22	16.292	0.072		322	16.22	17.277	1.057
	323	16.22	17.2533	1.03333		323	16.22	16.292	0.072		323	16.22	17.277	1.057
	324	16.22	17.2533	1.03333		324	16.22	16.292	0.072		324	16.22	17.277	1.057
	325	15.95	16.9057	0.95567		325	15.95	16.689	0.739		325	15.95	16.892	0.942
	326	15.95	16.9057	0.95567		326	15.95	16.689	0.739		326	15.95	16.892	0.942
	327	15.95	16.9057	0.95567		327	15.95	16.689	0.739		327	15.95	16.892	0.942
	328	15.95	16.9057	0.95567		328	15.95	16.689	0.739		328	15.95	16.892	0.942
	329	15.95	16.9057	0.95567		329	15.95	16.689	0.739		329	15.95	16.892	0.942
	330	15.94	16.5123	0.572299		330	15.94	16.873	0.933		330	15.94	16.43	0.49
	331	15.94	16.5123	0.572299		331	15.94	16.873	0.933		331	15.94	16.43	0.49
	332	15.94	16.5123	0.572299		332	15.94	16.873	0.933		332	15.94	16.43	0.49
	333	15.94	16.5123	0.572299		333	15.94	16.873	0.933		333	15.94	16.43	0.49
	334	15.94	16.5123	0.572299		334	15.94	16.873	0.933		334	15.94	16.43	0.49
	335	15.89	16.9901	1.10014		335	15.89	16.651	0.761		335	15.89	16.983	1.093
	336	15.89	16.9901	1.10014		336	15.89	16.651	0.761		336	15.89	16.983	1.093
	337	15.89	16.9901	1.10014		337	15.89	16.651	0.761		337	15.89	16.983	1.093
	338	15.89	16.9901	1.10014		338	15.89	16.651	0.761		338	15.89	16.983	1.093
	339	15.89	16.9901	1.10014		339	15.89	16.651	0.761		339	15.89	16.983	1.093
	340	15.29	17.2042	1.91419		340	15.29	16.58	1.29		340	15.29	17.245	1.955
	341	15.29	17.2042	1.91419		341	15.29	16.58	1.29		341	15.29	17.245	1.955
	342	15.29	17.2042	1.91419		342	15.29	16.58	1.29		342	15.29	17.245	1.955
	343	15.29	17.2042	1.91419		343	15.29	16.58	1.29		343	15.29	17.245	1.955
	344	15.29	17.2042	1.91419		344	15.29	16.58	1.29		344	15.29	17.245	1.955
	345	15.27	17.0716	1.80158		345	15.27	16.679	1.409		345	15.27	17.091	1.821
	346	15.27	17.0716	1.80158		346	15.27	16.679	1.409		346	15.27	17.091	1.821
	347	15.27	17.0716	1.80158		347	15.27	16.679	1.409		347	15.27	17.091	1.821
	348	15.27	17.0716	1.80158		348	15.27	16.679	1.409		348	15.27	17.091	1.821
	349	15.27	17.0716	1.80158		349	15.27	16.679	1.409		349	15.27	17.091	1.821
	350	15.25	17.1562	1.90617		350	15.25	16.418	1.168		350	15.25	17.158	1.908
	351	15.25	17.1562	1.90617		351	15.25	16.418	1.168		351	15.25	17.158	1.908
	352	15.25	17.1562	1.90617		352	15.25	16.418	1.168		352	15.25	17.158	1.908
	353	15.25	17.1562	1.90617		353	15.25	16.418	1.168		353	15.25	17.158	1.908
	354	15.25	17.1562	1.90617		354	15.25	16.418	1.168		354	15.25	17.158	1.908
	355	9.1	7.07799	-2.02201		355	9.1	7.127	-1.973		355	9.1	7	-2.1
	356	9.1	7.07799	-2.02201		356	9.1	7.127	-1.973		356	9.1	7	-2.1
	357	7.45	6.93087	-0.519133		357	7.45	7.017	-0.433		357	7.45	6.833	-0.617
	358	7.34	6.744	-0.596		358	7.34	6.985	-0.355		358	7.34	6.631	-0.709
	359	7.34	6.744	-0.596		359	7.34	6.985	-0.355		359	7.34	6.631	-0.709
	360	7.34	6.744	-0.596		360	7.34	6.985	-0.355		360	7.34	6.631	-0.709
	361	7.34	6.744	-0.596		361	7.34	6.985	-0.355		361	7.34	6.631	-0.709
	362	7.34	6.744	-0.596		362	7.34	6.985	-0.355		362	7.34	6.631	-0.709
	363	7.13	6.77105	-0.358948		363	7.13	6.982	-0.148		363	7.13	6.66	-0.47
	364	7.13	6.77105	-0.358948		364	7.13	6.982	-0.148		364	7.13	6.66	-0.47
	365	7.13	6.77105	-0.358948		365	7.13	6.982	-0.148		365	7.13	6.66	-0.47
	366	7.13	6.77105	-0.358948		366	7.13	6.982	-0.148		366	7.13	6.66	-0.47
	367	7.13	6.77105	-0.358948		367	7.13	6.982	-0.148		367	7.13	6.66	-0.47
	368	7.08	6.97891	-0.10109		368	7.08	7.13	0.05		368	7.08	6.884	-0.196
	369	7.08	6.97891	-0.10109		369	7.08	7.13	0.05		369	7.08	6.884	-0.196
	370	7.08	6.97891	-0.10109		370	7.08	7.13	0.05		370	7.08	6.884	-0.196
	371	7.08	6.97891	-0.10109		371	7.08	7.13	0.05		371	7.08	6.884	-0.196
	372	7.08	6.97891	-0.10109		372	7.08	7.13	0.05		372	7.08	6.884	-0.196
	373	7.06	6.84195	-0.21805		373	7.06	7.088	0.028		373	7.06	6.746	-0.314
	374	7.06	6.84195	-0.21805		374	7.06	7.088	0.028		374	7.06	6.746	-0.314
	375	7.06	6.84195	-0.21805		375	7.06	7.088	0.028		375	7.06	6.746	-0.314
	376	7.06	6.84195	-0.21805		376	7.06	7.088	0.028		376	7.06	6.746	-0.314
	377	7.02	6.88731	-0.132695		377	7.02	6.919	-0.101		377	7.02	6.788	-0.232
	378	7.02	6.88731	-0.132695		378	7.02	6.919	-0.101		378	7.02	6.788	-0.232
	379	7.02	6.88731	-0.132695		379	7.02	6.919	-0.101		379	7.02	6.788	-0.232
	380	7.02	6.88731	-0.132695		380	7.02	6.919	-0.101		380	7.02	6.788	-0.232
	381	7.01	6.93712	-0.072878		381	7.01	7.053	0.043		381	7.01	6.847	-0.163
	382	7.01	6.93712	-0.072878		382	7.01	7.053	0.043		382	7.01	6.847	-0.163
	383	7.01	6.93712	-0.072878		383	7.01	7.053	0.043		383	7.01	6.847	-0.163
	384	7.01	6.93712	-0.072878		384	7.01	7.053	0.043		384	7.01	6.847	-0.163
	385	7.01	6.93712	-0.072878		385	7.01	7.053	0.043		385	7.01	6.847	-0.163
	386	6.98	6.90045	-0.079548		386	6.98	7.048	0.068		386	6.98	6.802	-0.178
	387	6.98	6.90045	-0.079548		387	6.98	7.048	0.068		387	6.98	6.802	-0.178
	388	6.98	6.90045	-0.079548		388	6.98	7.048	0.068		388	6.98	6.802	-0.178
	389	6.98	6.90045	-0.079548		389	6.98	7.048	0.068		389	6.98	6.802	-0.178
	390	6.98	6.90045	-0.079548		390	6.98	7.048	0.068		390	6.98	6.802	-0.178
	391	6.96	6.69599	-0.264011		391	6.96	6.894	-0.066		391	6.96	6.578	-0.382
	392	6.96	6.69599	-0.264011		392	6.96	6.894	-0.066		392	6.96	6.578	-0.382
	393	6.96	6.69599	-0.264011		393	6.96	6.894	-0.066		393	6.96	6.578	-0.382
	394	6.96	6.69599	-0.264011		394	6.96	6.894	-0.066		394	6.96	6.578	-0.382
	395	6.96	6.69599	-0.264011		395	6.96	6.894	-0.066		395	6.96	6.578	-0.382
	396	6.88	7.04177	0.161766		396	6.88	7.027	0.147		396	6.88	6.959	0.079
	397	6.88	7.04177	0.161766		397	6.88	7.027	0.147		397	6.88	6.959	0.079
	398	6.88	7.04177	0.161766		398	6.88	7.027	0.147		398	6.88	6.959	0.079
	399	6.88	7.04177	0.161766		399	6.88	7.027	0.147		399	6.88	6.959	0.079
	400	6.88	7.04177	0.161766		400	6.88	7.027	0.147		400	6.88	6.959	0.079
	401	6.78	6.78444	0.004436		401	6.78	6.968	0.188		401	6.78	6.675	-0.105
	402	6.78	6.78444	0.004436		402	6.78	6.968	0.188		402	6.78	6.675	-0.105
	403	6.78	6.78444	0.004436		403	6.78	6.968	0.188		403	6.78	6.675	-0.105
	404	6.78	6.78444	0.004436		404	6.78	6.968	0.188		404	6.78	6.675	-0.105
	405	6.78	6.78444	0.004436		405	6.78	6.968	0.188		405	6.78	6.675	-0.105
	406	6.72	6.82856	0.108559		406	6.72	7.026	0.306		406	6.72	6.72	0
	407	6.72	6.82856	0.108559		407	6.72	7.026	0.306		407	6.72	6.72	0
	408	6.72	6.82856	0.108559		408	6.72	7.026	0.306		408	6.72	6.72	0
	409	6.72	6.82856	0.108559		409	6.72	7.026	0.306		409	6.72	6.72	0
	410	6.72	6.82856	0.108559		410	6.72	7.026	0.306		410	6.72	6.72	0
	411	6.72	6.85514	0.135136		411	6.72	7.107	0.387		411	6.72	6.751	0.031
	412	6.72	6.85514	0.135136		412	6.72	7.107	0.387		412	6.72	6.751	0.031
	413	6.72	6.85514	0.135136		413	6.72	7.107	0.387		413	6.72	6.751	0.031
	414	6.72	6.85514	0.135136		414	6.72	7.107	0.387		414	6.72	6.751	0.031
	415	6.72	6.85514	0.135136		415	6.72	7.107	0.387		415	6.72	6.751	0.031
	416	6.57	6.85817	0.288173		416	6.57	6.994	0.424		416	6.57	6.756	0.186
	417	6.57	6.85817	0.288173		417	6.57	6.994	0.424		417	6.57	6.756	0.186
	418	6.57	6.85817	0.288173		418	6.57	6.994	0.424		418	6.57	6.756	0.186
	419	6.57	6.85817	0.288173		419	6.57	6.994	0.424		419	6.57	6.756	0.186
	420	6.57	6.85817	0.288173		420	6.57	6.994	0.424		420	6.57	6.756	0.186
	421	6.55	6.6535	0.103498		421	6.55	6.855	0.305		421	6.55	6.545	-0.005
	422	6.55	6.6535	0.103498		422	6.55	6.855	0.305		422	6.55	6.545	-0.005
	423	6.55	6.6535	0.103498		423	6.55	6.855	0.305		423	6.55	6.545	-0.005
	424	6.55	6.6535	0.103498		424	6.55	6.855	0.305		424	6.55	6.545	-0.005
	425	6.55	6.6535	0.103498		425	6.55	6.855	0.305		425	6.55	6.545	-0.005
	426	6.52	6.89563	0.375628		426	6.52	6.927	0.407		426	6.52	6.805	0.285
	427	6.52	6.89563	0.375628		427	6.52	6.927	0.407		427	6.52	6.805	0.285
	428	6.52	6.89563	0.375628		428	6.52	6.927	0.407		428	6.52	6.805	0.285
	429	6.52	6.89563	0.375628		429	6.52	6.927	0.407		429	6.52	6.805	0.285
	430	6.52	6.89563	0.375628		430	6.52	6.927	0.407		430	6.52	6.805	0.285
	431	6.51	6.91622	0.406224		431	6.51	6.809	0.299		431	6.51	6.833	0.323
	432	6.51	6.91622	0.406224		432	6.51	6.809	0.299		432	6.51	6.833	0.323
	433	6.51	6.91622	0.406224		433	6.51	6.809	0.299		433	6.51	6.833	0.323
	434	6.51	6.91622	0.406224		434	6.51	6.809	0.299		434	6.51	6.833	0.323
	435	6.51	6.91622	0.406224		435	6.51	6.809	0.299		435	6.51	6.833	0.323
	436	6.41	6.94713	0.537125		436	6.41	6.882	0.472		436	6.41	6.863	0.453
	437	6.41	6.94713	0.537125		437	6.41	6.882	0.472		437	6.41	6.863	0.453
	438	6.41	6.94713	0.537125		438	6.41	6.882	0.472		438	6.41	6.863	0.453
	439	6.41	6.94713	0.537125		439	6.41	6.882	0.472		439	6.41	6.863	0.453
	440	6.41	6.94713	0.537125		440	6.41	6.882	0.472		440	6.41	6.863	0.453
	441	6.38	6.85091	0.470913		441	6.38	7.102	0.722		441	6.38	6.75	0.37
	442	6.38	6.85091	0.470913		442	6.38	7.102	0.722		442	6.38	6.75	0.37
	443	6.38	6.85091	0.470913		443	6.38	7.102	0.722		443	6.38	6.75	0.37
	444	6.38	6.85091	0.470913		444	6.38	7.102	0.722		444	6.38	6.75	0.37
	445	6.38	6.85091	0.470913		445	6.38	7.102	0.722		445	6.38	6.75	0.37
	446	6.37	6.44586	0.075858		446	6.37	6.913	0.543		446	6.37	6.298	-0.072
	447	6.37	6.44586	0.075858		447	6.37	6.913	0.543		447	6.37	6.298	-0.072
	448	6.37	6.44586	0.075858		448	6.37	6.913	0.543		448	6.37	6.298	-0.072
	449	6.37	6.44586	0.075858		449	6.37	6.913	0.543		449	6.37	6.298	-0.072
	450	6.37	6.44586	0.075858		450	6.37	6.913	0.543		450	6.37	6.298	-0.072
	451	6.33	6.64156	0.31156		451	6.33	7.006	0.676		451	6.33	6.514	0.184
	452	6.33	6.64156	0.31156		452	6.33	7.006	0.676		452	6.33	6.514	0.184
	453	6.33	6.64156	0.31156		453	6.33	7.006	0.676		453	6.33	6.514	0.184
	454	6.33	6.64156	0.31156		454	6.33	7.006	0.676		454	6.33	6.514	0.184
	455	6.33	6.64156	0.31156		455	6.33	7.006	0.676		455	6.33	6.514	0.184
	456	6.33	6.96193	0.631932		456	6.33	7.171	0.841		456	6.33	6.86	0.53
	457	6.33	6.96193	0.631932		457	6.33	7.171	0.841		457	6.33	6.86	0.53
	458	6.33	6.96193	0.631932		458	6.33	7.171	0.841		458	6.33	6.86	0.53
	459	6.33	6.96193	0.631932		459	6.33	7.171	0.841		459	6.33	6.86	0.53
	460	6.33	6.96193	0.631932		460	6.33	7.171	0.841		460	6.33	6.86	0.53
	461	6.22	6.53617	0.316166		461	6.22	6.972	0.752		461	6.22	6.401	0.181
	462	6.22	6.53617	0.316166		462	6.22	6.972	0.752		462	6.22	6.401	0.181
	463	6.22	6.53617	0.316166		463	6.22	6.972	0.752		463	6.22	6.401	0.181
	464	6.22	6.53617	0.316166		464	6.22	6.972	0.752		464	6.22	6.401	0.181
	465	6.22	6.53617	0.316166		465	6.22	6.972	0.752		465	6.22	6.401	0.181
	466	6.14	6.91582	0.775819		466	6.14	6.983	0.843		466	6.14	6.83	0.69
	467	6.14	6.91582	0.775819		467	6.14	6.983	0.843		467	6.14	6.83	0.69
	468	6.14	6.91582	0.775819		468	6.14	6.983	0.843		468	6.14	6.83	0.69
	469	6.14	6.91582	0.775819		469	6.14	6.983	0.843		469	6.14	6.83	0.69
	470	6.14	6.91582	0.775819		470	6.14	6.983	0.843		470	6.14	6.83	0.69
	471	5.47	6.61651	1.14651		471	5.47	6.974	1.504		471	5.47	6.497	1.027
	472	5.47	6.61651	1.14651		472	5.47	6.974	1.504		472	5.47	6.497	1.027
	473	5.47	6.61651	1.14651		473	5.47	6.974	1.504		473	5.47	6.497	1.027
	474	5.47	6.61651	1.14651		474	5.47	6.974	1.504		474	5.47	6.497	1.027
	475	5.47	6.61651	1.14651		475	5.47	6.974	1.504		475	5.47	6.497	1.027
	476	4.91	6.89795	1.98795		476	4.91	6.974	2.064		476	4.91	6.801	1.891
	477	4.91	6.89795	1.98795		477	4.91	6.974	2.064		477	4.91	6.801	1.891
	478	4.91	6.89795	1.98795		478	4.91	6.974	2.064		478	4.91	6.801	1.891
	479	4.91	6.89795	1.98795		479	4.91	6.974	2.064		479	4.91	6.801	1.891
	480	4.91	6.89795	1.98795		480	4.91	6.974	2.064		480	4.91	6.801	1.891
				-4.47781					0.233421					0.00439792

## Sheet: test
	inst#	actual	predicted MLR	error			inst#	actual	predicted ANN	error			inst#	actual	predicted SVR	error
	1	43.15	19.4829	-23.6671			1	43.15	38.663	-4.487			1	43.15	38.957	-4.193										0	0
	2	43.15	19.4829	-23.6671			2	43.15	38.663	-4.487			2	43.15	38.957	-4.193										5	5
	3	43.15	19.4829	-23.6671			3	43.15	38.663	-4.487			3	43.15	38.957	-4.193										10	10
	4	43.15	19.4829	-23.6671			4	43.15	38.663	-4.487			4	43.15	38.957	-4.193										15	15
	5	43.15	19.4829	-23.6671			5	43.15	38.663	-4.487			5	43.15	38.957	-4.193										20	20
	6	42.65	19.3201	-23.3299			6	42.65	38.473	-4.177			6	42.65	38.684	-3.966										25	25
	7	42.65	19.3201	-23.3299			7	42.65	38.473	-4.177			7	42.65	38.684	-3.966										30	30
	8	42.65	19.3201	-23.3299			8	42.65	38.473	-4.177			8	42.65	38.684	-3.966										35	35
	9	42.65	19.3201	-23.3299			9	42.65	38.473	-4.177			9	42.65	38.684	-3.966										40	40
	10	42.65	19.3201	-23.3299			10	42.65	38.473	-4.177			10	42.65	38.684	-3.966										45	45
	11	42.38	19.4321	-22.9479			11	42.38	38.618	-3.762			11	42.38	38.699	-3.681										50	50
	12	18.91	17.0223	-1.88767			12	18.91	17.036	-1.874			12	18.91	16.676	-2.234
	13	18.91	17.0223	-1.88767			13	18.91	17.036	-1.874			13	18.91	16.676	-2.234
	14	18.91	17.0223	-1.88767			14	18.91	17.036	-1.874			14	18.91	16.676	-2.234
	15	18.91	17.0223	-1.88767			15	18.91	17.036	-1.874			15	18.91	16.676	-2.234
	16	18.91	17.0223	-1.88767			16	18.91	17.036	-1.874			16	18.91	16.676	-2.234
	17	18.91	18.5644	-0.345618			17	18.91	18.541	-0.369			17	18.91	18.821	-0.089
	18	18.91	18.5644	-0.345618			18	18.91	18.541	-0.369			18	18.91	18.821	-0.089
	19	18.91	18.5644	-0.345618			19	18.91	18.541	-0.369			19	18.91	18.821	-0.089
	20	18.91	18.5644	-0.345618			20	18.91	18.541	-0.369			20	18.91	18.821	-0.089
	21	18.91	18.5644	-0.345618			21	18.91	18.541	-0.369			21	18.91	18.821	-0.089
	22	18.91	19.0448	0.134756			22	18.91	19.085	0.175			22	18.91	18.618	-0.292
	23	18.76	18.4866	-0.27343			23	18.76	18.443	-0.317			23	18.76	18.876	0.116
	24	18.76	18.4866	-0.27343			24	18.76	18.443	-0.317			24	18.76	18.876	0.116
	25	18.76	18.4866	-0.27343			25	18.76	18.443	-0.317			25	18.76	18.876	0.116
	26	18.76	18.4866	-0.27343			26	18.76	18.443	-0.317			26	18.76	18.876	0.116
	27	18.76	18.6889	-0.071116			27	18.76	18.669	-0.091			27	18.76	18.858	0.098
	28	18.76	18.6889	-0.071116			28	18.76	18.669	-0.091			28	18.76	18.858	0.098
	29	18.76	18.6889	-0.071116			29	18.76	18.669	-0.091			29	18.76	18.858	0.098
	30	18.76	18.6889	-0.071116			30	18.76	18.669	-0.091			30	18.76	18.858	0.098
	31	18.76	18.6889	-0.071116			31	18.76	18.669	-0.091			31	18.76	18.858	0.098
	32	18.7	18.82	0.120002			32	18.7	18.827	0.127			32	18.7	18.772	0.072
	33	18.7	18.82	0.120002			33	18.7	18.827	0.127			33	18.7	18.772	0.072
	34	36.85	19.558	-17.292			34	36.85	38.76	1.91			34	36.85	38.85	2
	35	36.85	19.558	-17.292			35	36.85	38.76	1.91			35	36.85	38.85	2
	36	36.85	19.558	-17.292			36	36.85	38.76	1.91			36	36.85	38.85	2
	37	36.85	19.558	-17.292			37	36.85	38.76	1.91			37	36.85	38.85	2
	38	36.85	19.558	-17.292			38	36.85	38.76	1.91			38	36.85	38.85	2
	39	36.25	19.158	-17.092			39	36.25	38.31	2.06			39	36.25	38.825	2.575
	40	36.25	19.158	-17.092			40	36.25	38.31	2.06			40	36.25	38.825	2.575
	41	36.25	19.158	-17.092			41	36.25	38.31	2.06			41	36.25	38.825	2.575
	42	36.25	19.158	-17.092			42	36.25	38.31	2.06			42	36.25	38.825	2.575
	43	36.25	19.158	-17.092			43	36.25	38.31	2.06			43	36.25	38.825	2.575
	44	35.96	19.2405	-16.7195			44	35.96	38.393	2.433			44	35.96	38.964	3.004
	45	35.96	19.2405	-16.7195			45	35.96	38.393	2.433			45	35.96	38.964	3.004
	46	35.96	19.2405	-16.7195			46	35.96	38.393	2.433			46	35.96	38.964	3.004
	47	35.96	19.2405	-16.7195			47	35.96	38.393	2.433			47	35.96	38.964	3.004
	48	35.96	19.2405	-16.7195			48	35.96	38.393	2.433			48	35.96	38.964	3.004
	49	9.1	7.07799	-2.02201			49	9.1	7	-2.1			49	9.1	6.628	-2.472
	50	9.1	7.07799	-2.02201			50	9.1	7	-2.1			50	9.1	6.628	-2.472
	51	9.1	7.07799	-2.02201			51	9.1	7	-2.1			51	9.1	6.628	-2.472
	52	7.49	7.06152	-0.428483			52	7.49	6.976	-0.514			52	7.49	6.478	-1.012
	53	7.49	7.06152	-0.428483			53	7.49	6.976	-0.514			53	7.49	6.478	-1.012
	54	7.49	7.06152	-0.428483			54	7.49	6.976	-0.514			54	7.49	6.478	-1.012
	55	7.49	7.06152	-0.428483			55	7.49	6.976	-0.514			55	7.49	6.478	-1.012
	56	7.49	7.06152	-0.428483			56	7.49	6.976	-0.514			56	7.49	6.478	-1.012
	57	7.46	6.50354	-0.95646			57	7.46	6.377	-1.083			57	7.46	6.909	-0.551
	58	7.46	6.50354	-0.95646			58	7.46	6.377	-1.083			58	7.46	6.909	-0.551
	59	7.46	6.50354	-0.95646			59	7.46	6.377	-1.083			59	7.46	6.909	-0.551
	60	7.46	6.50354	-0.95646			60	7.46	6.377	-1.083			60	7.46	6.909	-0.551
	61	7.46	6.50354	-0.95646			61	7.46	6.377	-1.083			61	7.46	6.909	-0.551
	62	7.45	6.93087	-0.519133			62	7.45	6.833	-0.617			62	7.45	6.485	-0.965
	63	7.45	6.93087	-0.519133			63	7.45	6.833	-0.617			63	7.45	6.485	-0.965
	64	7.45	6.93087	-0.519133			64	7.45	6.833	-0.617			64	7.45	6.485	-0.965
	65	7.45	6.93087	-0.519133			65	7.45	6.833	-0.617			65	7.45	6.485	-0.965
	66	16.86	16.5945	-0.265481			66	16.86	16.549	-0.311			66	16.86	16.759	-0.101
	67	16.86	16.5945	-0.265481			67	16.86	16.549	-0.311			67	16.86	16.759	-0.101
	68	16.82	17.5274	0.707366			68	16.82	17.595	0.775			68	16.82	16.254	-0.566
	69	16.82	17.5274	0.707366			69	16.82	17.595	0.775			69	16.82	16.254	-0.566
	70	16.82	17.5274	0.707366			70	16.82	17.595	0.775			70	16.82	16.254	-0.566
	71	16.82	17.5274	0.707366			71	16.82	17.595	0.775			71	16.82	16.254	-0.566
	72	16.82	17.5274	0.707366			72	16.82	17.595	0.775			72	16.82	16.254	-0.566
	73	16.66	16.6651	0.005138			73	16.66	16.61	-0.05			73	16.66	16.797	0.137
	74	16.66	16.6651	0.005138			74	16.66	16.61	-0.05			74	16.66	16.797	0.137
	75	16.66	16.6651	0.005138			75	16.66	16.61	-0.05			75	16.66	16.797	0.137
	76	16.66	16.6651	0.005138			76	16.66	16.61	-0.05			76	16.66	16.797	0.137
	77	16.66	16.6651	0.005138			77	16.66	16.61	-0.05			77	16.66	16.797	0.137
	78	16.61	17.0029	0.392929			78	16.61	16.987	0.377			78	16.61	16.253	-0.357
	79	16.61	17.0029	0.392929			79	16.61	16.987	0.377			79	16.61	16.253	-0.357
	80	16.61	17.0029	0.392929			80	16.61	16.987	0.377			80	16.61	16.253	-0.357
	81	16.61	17.0029	0.392929			81	16.61	16.987	0.377			81	16.61	16.253	-0.357
	82	16.61	17.0029	0.392929			82	16.61	16.987	0.377			82	16.61	16.253	-0.357
	83	42.38	19.4321	-22.9479			83	42.38	38.618	-3.762			83	42.38	38.699	-3.681
	84	42.38	19.4321	-22.9479			84	42.38	38.618	-3.762			84	42.38	38.699	-3.681
	85	42.38	19.4321	-22.9479			85	42.38	38.618	-3.762			85	42.38	38.699	-3.681
	86	42.38	19.4321	-22.9479			86	42.38	38.618	-3.762			86	42.38	38.699	-3.681
	87	41.38	19.7	-21.68			87	41.38	38.908	-2.472			87	41.38	38.931	-2.449
	88	41.38	19.7	-21.68			88	41.38	38.908	-2.472			88	41.38	38.931	-2.449
	89	41.38	19.7	-21.68			89	41.38	38.908	-2.472			89	41.38	38.931	-2.449
	90	41.38	19.7	-21.68			90	41.38	38.908	-2.472			90	41.38	38.931	-2.449
	91	41.38	19.7	-21.68			91	41.38	38.908	-2.472			91	41.38	38.931	-2.449
	92	18.88	18.4384	-0.441636			92	18.88	18.387	-0.493			92	18.88	18.771	-0.109
	93	18.88	18.4384	-0.441636			93	18.88	18.387	-0.493			93	18.88	18.771	-0.109
	94	18.87	18.7115	-0.158468			94	18.87	18.696	-0.174			94	18.87	18.674	-0.196
	95	18.87	18.7115	-0.158468			95	18.87	18.696	-0.174			95	18.87	18.674	-0.196
	96	18.87	18.7115	-0.158468			96	18.87	18.696	-0.174			96	18.87	18.674	-0.196
	97	18.87	18.7115	-0.158468			97	18.87	18.696	-0.174			97	18.87	18.674	-0.196
	98	18.87	18.7115	-0.158468			98	18.87	18.696	-0.174			98	18.87	18.674	-0.196
	99	18.86	18.958	0.098018			99	18.86	18.971	0.111			99	18.86	18.546	-0.314
	100	18.86	18.958	0.098018			100	18.86	18.971	0.111			100	18.86	18.546	-0.314
	101	18.86	18.958	0.098018			101	18.86	18.971	0.111			101	18.86	18.546	-0.314
	102	18.86	18.958	0.098018			102	18.86	18.971	0.111			102	18.86	18.546	-0.314
	103	18.83	18.8674	0.037364			103	18.83	18.868	0.038			103	18.83	18.761	-0.069
	104	18.83	18.8674	0.037364			104	18.83	18.868	0.038			104	18.83	18.761	-0.069
	105	18.83	18.8674	0.037364			105	18.83	18.868	0.038			105	18.83	18.761	-0.069
	106	18.83	19.0793	0.249256			106	18.83	19.11	0.28			106	18.83	18.495	-0.335
	107	18.83	19.0793	0.249256			107	18.83	19.11	0.28			107	18.83	18.495	-0.335
	108	18.83	19.0793	0.249256			108	18.83	19.11	0.28			108	18.83	18.495	-0.335
	109	18.83	19.0793	0.249256			109	18.83	19.11	0.28			109	18.83	18.495	-0.335
	110	18.83	19.0793	0.249256			110	18.83	19.11	0.28			110	18.83	18.495	-0.335
	111	18.81	18.5726	-0.237394			111	18.81	18.548	-0.262			111	18.81	18.727	-0.083
	112	36.99	19.3371	-17.6529			112	36.99	38.507	1.517			112	36.99	38.491	1.501
	113	36.99	19.3371	-17.6529			113	36.99	38.507	1.517			113	36.99	38.491	1.501
	114	18.83	18.8674	0.037364			114	18.83	18.868	0.038			114	18.83	18.761	-0.069
	115	18.83	18.8674	0.037364			115	18.83	18.868	0.038			115	18.83	18.761	-0.069
	116	18.45	19.0614	0.611428			116	18.45	19.096	0.646			116	18.45	18.476	0.026
	117	18.45	19.0614	0.611428			117	18.45	19.096	0.646			117	18.45	18.476	0.026
	118	7.06	6.84195	-0.21805			118	7.06	6.746	-0.314			118	7.06	6.848	-0.212
	119	7.06	6.85092	-0.209078			119	7.06	6.755	-0.305			119	7.06	6.741	-0.319
	120	7.06	6.85092	-0.209078			120	7.06	6.755	-0.305			120	7.06	6.741	-0.319
				-6.42301						-0.529425						-0.582792
